# Supplementary material for: The resting cyst of dinoflagellate Scrippsiella acuminata host bacterial microbiomes with more diverse trophic strategies under conditions typically observed in marine sediments
Source: Front Microbiol. 2024 Jul 22;15:1407459. doi: 10.3389/fmicb.2024.1407459 (PMC11298437; doi:10.3389/fmicb.2024.1407459)
Supplement: Supplementary file 2 [file Table_1.XLSX]

## Sheet: Supplementary Table 1
Supplementary Table 1. Statistics of the obtained sequences data from bacterial 16S rRNA gene amplicon sequencing.
Saple ID	Raw Tags	Raw Bases (M)	Valid Tags	Valid Bases(M)	Valid%	Q20%	Q30%	GC%
C0	83652	41.83	65759	27.67M	78.61	97.15	92.34	53.59
V2	86168	43.08	73314	30.02M	85.08	97.51	93.11	54.38
V1	87491	43.75	65173	27.19M	74.49	97.18	92.41	53.4
C1L1Y021	86801	43.4	66941	27.45M	77.12	96.82	91.35	54.95
C3L0Y021	87719	43.86	71542	29.45M	81.56	94.07	85.45	54.75
C2L0Y021	80876	40.44	69489	29.24M	85.92	96.99	91.97	53.68
C1L0Y021	81451	40.73	68063	28.85M	83.56	96.95	91.86	53.51
C3L0Y015	80359	40.18	70457	29.91M	87.68	96.89	91.59	53.59
C3L0Y04	84485	42.24	71238	29.56M	84.32	97.14	92.24	54.06
C2L0Y04	85146	42.57	68268	28.89M	80.18	94.92	88.04	52.96
C1L0Y04	82605	41.3	65311	27.63M	79.06	96.72	91.22	53.45

## Sheet: Supplementary Table 2
Supplementary Table 2. The alpha diversity indices of bacterial communities in the 11 samples.
Sample ID	Observed ASVs	Shannon diversity	Simpson evenness	Chao 1 richness	Goods coverage
C0	373	4.38728	0.894873	376	0.999638
C1L0Y021	329	3.87633	0.840427	332.643	0.999593
C1L0Y04	320	3.89489	0.857319	322.357	0.999729
C1L1Y021	329	3.40252	0.792101	330.216	0.999774
C2L0Y021	302	3.99754	0.872264	305.077	0.999638
C2L0Y04	290	3.38672	0.782618	292.294	0.999706
C3L0Y015	342	2.74652	0.610663	352.5	0.999367
C3L0Y04	260	4.24617	0.90717	261.618	0.999751
C3L0Y021	259	2.70946	0.681723	260.44	0.999796
V1	392	4.31032	0.885771	394.068	0.999683
V2	333	3.6238	0.74833	342.036	0.99948

## Sheet: Supplementary Table 3
Supplementary Table 3. Annotation statistics of different classification levels.
Sample ID	Phylum	Class	Order	Family	Genus	Species
C0	16	32	62	105	199	233
C1L0Y021	16	28	60	95	170	190
C1L0Y04	17	33	63	102	180	197
C1L1Y021	16	32	64	108	194	209
C2L0Y021	15	30	65	98	167	183
C2L0Y04	16	27	54	84	152	172
C3L0Y015	16	30	59	96	168	189
C3L0Y021	10	19	39	55	90	101
C3L0Y04	18	35	65	103	190	215
V1	15	30	59	100	162	176
V2	18	31	65	98	182	203
